# Supplementary material for: Metagenomic identification of pathogens and antimicrobial-resistant genes in bacterial positive blood cultures by nanopore sequencing
Source: Front Cell Infect Microbiol. 2023 Dec 12;13:1283094. doi: 10.3389/fcimb.2023.1283094 (PMC10773726; doi:10.3389/fcimb.2023.1283094)
Supplement: Supplementary file 1 [file Table_1.xlsx]

## Sheet: Sheet1
Supplementary Table 1 Phenotypic antimicrobial susceptibility testing results for three S. aureus, ten E. coli and seven K. pneumoniae strains
Microbial strain	Drug class	Antibiotic	n
			R	I	S
S. aureus	penam	penicillin	3
		oxacillin	3
	aminoglycoside	gentamicin	1		2
	rifamycin	rifamycin			3
	diaminopyrimidine-sulfonamide	trimethoprim-sulfamethoxazole			3
	glycopeptide	vancomycin			3
	macrolide	erythromycin	3
	lincosamide	clindamycin	3
	peptide	daptomycin			3
	oxazolidinone	linezolid			3
	phenicol	chloramphenicol			3
	fluoroquinolone	ciprofloxacin	3
		levofloxacin	3
		moxifloxacin	3
	tetracycline	tetracycline	3
		minocycline	3
E. coli	penam	ampicillin	10
		amoxicillin/clavulanic acid		4	6
		ampicillin/sulbactam	5	3	2
		piperacillin/tazobactam			10
	cephalosporin	cefoperazone/sulbactam	4	1	5
		cefazolin	9		1
		cefuroxime	8		2
		ceftazidime	2	2	6
		ceftriaxone	8		2
		cefepime	6	2	2
	cephamycin	cefoxitin		2	8
	monobactam	aztreonam	6	2	2
	carbapenem	imipenem			10
		meropenem			10
		ertapenem			10
	aminoglycoside	amikacin			10
		gentamicin	4		6
		tobramycin		5	5
	diaminopyrimidine-sulfonamide	trimethoprim-sulfamethoxazole	7		3
	phenicol	chloramphenicol	2	1	7
	peptide	polymyxin			10
	fluoroquinolone	ciprofloxacin	6	1	3
		levofloxacin	6	1	3
	tetracycline	tetracycline	7		3
	glycylcycline	tigecycline			10
K. pneumoniae	penam	ampicillin	7
		amoxicillin/clavulanic acid	6		1
		ampicillin/sulbactam	6		1
		piperacillin/tazobactam	6		1
	cephalosporin	cefoperazone/sulbactam	6		1
		cefazolin	6		1
		cefuroxime	6		1
		ceftazidime	6		1
		ceftriaxone	6		1
		cefepime	6		1
	cephamycin	cefoxitin	6		1
	monobactam	aztreonam	6		1
	carbapenem	imipenem	6		1
		meropenem	6		1
		ertapenem	6		1
	aminoglycoside	amikacin	3		4
		gentamicin	4		3
		tobramycin	4	1	2
	diaminopyrimidine-sulfonamide	trimethoprim-sulfamethoxazole	3		4
	phenicol	chloramphenicol	1	4	2
	peptide	polymyxin			7
	fluoroquinolone	ciprofloxacin	6		1
		levofloxacin	6		1
	tetracycline	tetracycline	4		3
	glycylcycline	tigecycline		2	5
Note: R: resistant, I: intermediate, and S: sensitive
